# Supplementary material for: Time-Course Changes in Oxidative Stress and Inflammation in the Retinas of rds Mice: A Retinitis Pigmentosa Model
Source: Antioxidants (Basel). 2022 Sep 29;11(10):1950. doi: 10.3390/antiox11101950 (PMC9598580; doi:10.3390/antiox11101950)
Supplement: Supplementary file 1 [file antioxidants-11-01950-s001.zip]

Archive with 1 entries (1 files):
- antioxidants-1894656-supplementary.pdf
